# Supplementary material for: Acetylcholine prioritises direct synaptic inputs from entorhinal cortex to CA1 by differential modulation of feedforward inhibitory circuits
Source: Nat Commun. 2021 Sep 16;12:5475. doi: 10.1038/s41467-021-25280-5 (PMC8445995; doi:10.1038/s41467-021-25280-5)
Supplement: Supplementary file 4 — Source Data [file 41467_2021_25280_MOESM4_ESM.xlsx]

## Sheet: Figure 1
Figure 1
D
	PTX		NBQX/APV		Atrop/Mec
	14.6266		9.02782		1.83106
	24.009		26.2006		7.44746
	28.2648		23.2348		5.28434
	6.15549		4.28464		3.47218
	20.4463		25.2369		6.14936
G
	SC		TA		Antagonist SC		Antagonist TA
	70.0086		43.5399		114.014		124.894
	35.7894		58.8356		138.067		109.992
	54.8814		60.3345		81.8162		94.8733
	60.9125		60.5152		78.4342		112.748
	84.9592		63.6497		117.337		86.674
	73.8233		69.0553		107.087		137.79
	66.9505		73.1488
	68.4921		73.829
	62.0963		76.3634
	82.7434		76.5633
	101.635		78.058
	68.5661		78.809
			80.096
			80.2006
			81.1389
			83.1864
			89.0283
			99.3528
			103.584
			113.498
H
	SC		TA		Antagonist SC		Antagonist TA
	0.787848		1.56799		0.876455		0.836324
	0.906479		0.973029		0.942097		0.85286
	0.90817		1.2124		0.957345		0.920686
	1.02154		1.13434		0.971954		1.0074
	1.07244		1.16954		0.987557		1.12573
	1.17831		1.36342		1.14408		1.19092
	1.22183		1.07943
	1.28818		1.29409
	1.31039		1.01734
	1.42339		1.38217
	1.42425		1.17844
	1.60039		0.90817
	2.07196		1.01595
			1.04843
			1.07244
			1.09054
			1.13122
			1.19137
			1.22626
			1.28818
			1.74202
J
	SC		TA		Antagonist SC		Antagonist TA
	26.1289		37.3298		108.944		76.338
	33.6755		47.5893		112.968		115.6
	46.5536		65.6984		139.172		96.8641
	57.2244		69.4014		124.94		103.186
	57.2795		74.7321		142.91		84.3734
	65.6356		76.5893				145.385
	71.2416		76.9666
	74.3629		78.3391
	75.6229		78.6638
	78.7216		78.6925
	78.9176		81.6541
	79.8639		84.615
	83.6541		87.5705
	87.5485		88.358
	90.8161		90.5539
	92.7996		91.6246
K
	SC		TA		Antagonist SC		Antagonist TA
	0.725868		0.552738		0.742541		0.767359
	0.817567		0.64369		1.38494		0.942128
	1.03294		0.726451		0.86335		0.904701
	1.0377		0.859433		1.09965		1.17105
	1.05854		0.87465		1.20612		1.09154
	1.08329		0.907015				1.09833
	1.09903		0.929574
	1.17274		0.972249
	1.29494		0.997377
	1.29968		1.02909
	1.50864		1.066
	1.57018		1.2408
	1.5839		1.25422
	1.76335		1.31592
	1.97025		1.33943
	2.15131		1.46692

## Sheet: Figure 2
Figure 2
B1								B2
	1	2	3	4	5				1	2	3	4	5
Dark green	1	1.06429	1.07835	1.03782	1.0184			dark purple	1	1.34171	1.20411	1.00663	0.962886
EPSC	1	1.50961	0.950969	1.22953	1.22903			EPSC	1	1.42376	1.25888	0.98303	1.23018
	1	1.39366	1.38892	1.42231	1.50219				1	1.15081	1.19846	1.05788	1.12782
	1	1.01402	1.21734	1.58277	1.55409				1	1.22552	1.51743	1.6193	1.41581
	1	1.01402	1.21734	1.58277	1.55409				1	1.22552	1.51743	1.6193	1.41581
	1	1.6435	1.39113	1.59729	1.09707				1	0.976488	0.995268	1.00581	1.04352
	1	1.05654	1.19978	1.29257	1.19292				1	1.46593	1.37427	1.57588	1.36762
	1	2.70043	2.8892	2.68204	2.24527				1	0.921426	1.19466	1.26642	1.47255
	1	1.13624	1.07427	1.062	1.09802				1	1.14513	1.24895	1.18945	1.20065
	1	2.23439	3.17126	1.55278	2.30627				1	1.44805	1.55765	1.74335	1.68095
	1	0.814859	0.639964	0.488925	0.65207				1	2.84508	3.05664	2.83479	2.73553
	1	1.22052	1.47228	1.40649	1.67636				1	0.741059	0.682303	0.697916	0.69679
	1	1.58619	1.26912	1.24619	1.63761				1	1.44525	1.19444	1.42627	1.3
	1	1.29962	1.27138	1.78199	1.54903				1	1.54179	1.54043	1.44711	1.4232
	1	1.73673	1.85615	2.16669	2.22077				1	1.07768	1.14628	1.13241	1.2617
	1	1.26461	1.6157	1.58216	1.94971				1	0.895642	1.04957	1.16483	1.20431
	1	0.907029	1.13841	1.20113	1.29167				1	1.7651	2.00339	1.82933	1.77862
	1	1.36467	1.0263	1.05134	1.27072				1	0.788947	0.695629	0.85203	0.776592
	1	1.01413	1.29001	1.25516	1.10146				1	1.21303	1.33702	1.67428	1.29302
	1	2	3	4	5				1	2	3	4	5
light green	1	0.885452	1.15923	1.30542	1.18073			light purple	1	0.947232	1.58201	1.11248	0.875647
IPSC	1	1.40813	1.55477	2.35645	2.15559			IPSC	1	1.29066	1.40197	1.52496	1.78907
	1	3.74283	2.96242	2.82489	2.51248				1	1.6777	1.97655	1.8873	1.744
	1	1.23395	0.984817	1.59708	2.84744				1	0.79729	0.903566	0.975069	0.621751
	1	1.23395	0.984817	1.59708	2.84744				1	0.79729	0.903566	0.975069	0.621751
	1	1.79429	1.8971	2.13083	2.62401				1	1.65796	2.20638	1.41984	1.23839
	1	0.870449	0.869569	0.865381	0.95707				1	1.26022	0.993596	1.07799	1.12324
	1	0.991358	1.35093	1.15877	1.43971				1	1.15185	1.24754	1.60199	1.32261
	1	3.14212	3.70237	3.57021	6.99837				1	0.741037	0.897437	0.799816	1.11975
	1	1.41336	1.61616	1.47693	1.38352				1	1.2658	1.28373	0.743589	1.01274
	1	1.31343	1.73621	1.83825	1.57815				1	1.0934	0.882002	1.16142	1.00151
	1	1.32909	1.16529	1.57796	1.30422				1	1.20286	1.28195	1.19297	1.37097
	1	0.69773	0.505184	0.296417	1.50697				1	2.66806	1.36594	1.11387	1.11754
	1	1.07056	1.0691	1.4847	1.18267				1	0.999613	0.848423	0.992679	0.854671
	1	1.29021	1.45142	1.32024	1.31753				1	1.60003	1.77295	1.49304	1.17241
	1	1.98917	1.71364	3.15462	1.66138				1	0.722656	0.998286	1.2477	1.35314
	1	0.690931	1.27222	1.33141	1.39242				1	0.778582	0.698293	0.869467	0.855909
	1	0.939489	0.644819	0.707289	1.14784				1	0.497858	0.732156	0.757824	1.22315
	1	0.9283	1.0255	1.14467	1.50056				1	0.814669	1.00537	1.16807	1.52645
C1								C2
	1	2	3	4	5				1	2	3	4	5
Base	0.0625046	0.140664	0.246854	0.304295	0.296139			Base	0.0232262	0.0947424	0.166556	0.212812	0.245226
	0.0928007	0.173368	0.180713	0.226669	0.218206				0.0787406	0.127656	0.134519	0.174016	0.159819
	0.17355	0.443135	0.50969	0.568805	0.55941				0.163928	0.375705	0.883684	0.931266	0.755486
	0.0686105	0.231835	0.292993	0.392299	0.499558				0.0241905	0.073614	0.170091	0.176189	0.159899
	0.0686105	0.231835	0.292993	0.392299	0.499558				0.0241905	0.073614	0.170091	0.176189	0.159899
	0.0353744	0.127868	0.149042	0.165854	0.147226				0.153623	0.246749	0.457602	0.419325	0.418508
	0.0494576	0.238965	0.343467	0.334373	0.347641				0.0462345	0.12507	0.329269	0.313691	0.279551
	0.0616043	0.184093	0.325639	0.360677	0.323161				0.0467497	0.377742	0.444826	0.831672	0.628642
	0.186349	0.563064	1.49383	0.709112	1.05322				0.0813558	0.334078	0.66427	0.824174	0.841755
	0.0330752	0.119213	0.150889	0.275074	0.193012				0.0595739	0.156412	0.314709	0.226305	0.354371
	0.0193096	0.0423576	0.0931089	0.118606	0.0800048				0.0699654	0.283119	0.411699	0.494709	0.449467
	0.2888	0.51547	0.729545	0.911813	0.75703				0.0958011	0.772227	0.916822	0.809763	0.76707
	0.286521	0.721071	1.29244	1.20371	1.76845				0.276118	1.22085	1.55969	1.66882	1.66931
	0.21098	0.456111	0.592009	0.519715	0.495108				0.160437	0.755563	1.02104	1.67283	2.28586
	0.0915731	0.636544	0.880206	0.880383	0.690203				0.0727302	0.702453	1.18537	1.15324	0.896979
	0.205916	0.518096	0.497498	0.688851	0.418281				0.123592	0.407047	0.50478	0.530592	0.565768
	0.125998	0.319501	0.824539	0.930514	1.13994				0.148606	0.632124	1.92898	2.4473	2.8289
	0.0883788	0.217317	0.251603	0.359626	0.396077				0.0378793	0.180615	0.415147	0.460061	0.506182
	0.221619	0.375885	0.735557	0.810902	0.883545				0.0683774	0.303097	0.373496	0.286949	0.255308
	1	2	3	4	5				1	2	3	4	5
LED	0.0628577	0.170029	0.230928	0.243285	0.256868			LED	0.0392371	0.226707	0.214158	0.325308	0.455545
	0.143272	0.286944	0.170646	0.182592	0.192077				0.143646	0.256898	0.220354	0.204641	0.200477
	0.496259	0.47182	0.683316	0.818913	0.956392				0.339611	0.533907	1.11004	1.08143	1.01216
	0.0563154	0.156374	0.297269	0.319115	0.223792				0.0170554	0.0797782	0.201394	0.206294	0.256714
	0.0563154	0.156374	0.297269	0.319115	0.223792				0.0170554	0.0797782	0.201394	0.206294	0.256714
	0.0328714	0.108835	0.101558	0.115529	0.0571985				0.20281	0.191859	0.272508	0.392158	0.465565
	0.0256973	0.150706	0.246227	0.259496	0.225141				0.0446601	0.140532	0.439914	0.442958	0.328783
	0.0257114	0.209293	0.290667	0.348417	0.210343				0.0626705	0.405082	0.571037	0.881355	0.938264
	0.44379	0.484902	1.03225	0.502337	0.393535				0.0933591	0.592419	1.06085	1.40652	1.03574
	0.0195999	0.111681	0.17545	0.171375	0.190661				0.0368543	0.110694	0.236232	0.32823	0.36387
	0.05369	0.0730681	0.0954254	0.0877131	0.0919139				0.0294222	0.309797	0.599993	0.507776	0.516267
	0.215053	0.352484	0.686365	0.605197	0.724566				0.177832	0.883121	0.905794	0.879367	0.723681
	0.189148	1.08216	2.14344	3.34076	1.26866				0.266246	0.637676	1.3151	2.06048	1.87243
	0.215625	0.565894	0.719525	0.637515	0.662759				0.113149	0.821881	1.30743	1.71984	2.68449
	0.0482118	0.451115	0.592641	0.76068	0.612498				0.0781689	0.508509	0.823692	0.940095	1.03747
	0.293365	0.469259	0.668263	0.492204	0.69934				0.12911	0.527008	0.554406	0.517468	0.52602
	0.0854123	0.284325	0.500153	0.56906	0.716838				0.0827994	0.79847	3.08352	2.86892	3.27541
	0.0531784	0.18994	0.240956	0.321649	0.263836				0.0678777	0.512886	0.706806	0.926888	0.575897
	0.179721	0.333007	0.750352	0.721074	0.52594				0.0765754	0.505416	0.556256	0.460618	0.242193
D
	1	2	3	4	5
Base	0.371592	0.673539	0.674713	0.699363	0.828077
	0.848492	0.736329	0.744379	0.767708	0.732422
	0.944558	0.847836	1.73377	1.63723	1.3505
	0.352577	0.317528	0.580528	0.449119	0.32008
	0.352577	0.317528	0.580528	0.449119	0.32008
	4.34278	1.92972	3.07028	2.52827	2.84261
	0.934832	0.523382	0.958663	0.938147	0.804139
	0.758872	2.05191	1.36601	2.30586	1.94529
	0.436579	0.593321	0.444676	1.16226	0.799219
	1.80116	1.31205	2.0857	0.822706	1.83601
	3.62335	6.68402	4.4217	4.17102	5.61799
	0.331721	1.4981	1.2567	0.88808	1.01326
	0.963694	1.69311	1.20677	1.3864	0.943937
	0.760438	1.65653	1.7247	3.21874	4.61688
	0.794231	1.10354	1.34669	1.30993	1.29959
	0.600205	0.78566	1.01464	0.770256	1.3526
	1.17943	1.97848	2.33946	2.63005	2.48162
	0.428602	0.831113	1.65001	1.27928	1.27799
	0.308536	0.806355	0.507773	0.353864	0.288958
	1	2	3	4	5
LED	0.624222	1.33334	0.927383	1.33714	1.77346
	1.00261	0.895287	1.29129	1.12075	1.04374
	0.684341	1.13159	1.62449	1.32056	1.05831
	0.302855	0.510176	0.677481	0.646459	1.14711
	0.302855	0.510176	0.677481	0.646459	1.14711
	6.1698	1.76284	2.68328	3.39447	8.13946
	1.73793	0.932496	1.78662	1.70699	1.46035
	2.43746	1.93548	1.96458	2.5296	4.46064
	0.210368	1.22173	1.0277	2.79995	2.63188
	1.88033	0.991162	1.34643	1.91528	1.90847
	0.548002	4.23984	6.28756	5.78905	5.61686
	0.826921	2.50542	1.3197	1.45303	0.998779
	1.40761	0.589262	0.613549	0.616769	1.47591
	0.524748	1.45236	1.81707	2.69773	4.05047
	1.62136	1.12723	1.38987	1.23586	1.69383
	0.440101	1.12307	0.829622	1.05133	0.752166
	0.969409	2.8083	6.16515	5.0415	4.56924
	1.27641	2.70024	2.93334	2.88167	2.18279
	0.426079	1.51773	0.741326	0.638794	0.460495
E1								E2
	1	2	3	4	5				1	2	3	4	5
	1	0.854106	0.915205	1.25828	1.24788				1	1.56782	1.60502	1.79469	1.86518
EPSC	1	1.21026	1.39664	1.69721	1.56145				1	2.07691	2.61395	2.63711	2.61225
	1	2.05108	2.38258	3.08058	2.33844				1	1.96213	2.59916	2.93839	2.76396
	1	1.45293	2.00388	1.93154	2.01485				1	1.33773	1.14987	2.08894	2.42556
	1	1.2399	1.24033	1.32387	1.28324				1	1.56938	2.1409	2.14819	2.83656
	1	1.06172	0.960373	1.02404	1.26751				1	1.10662	1.57563	1.31322	1.4994
	1	1.37395	1.87942	2.25033	2.40753				1	1.38776	1.53591	1.29656	1.50943
	1	0.963513	1.31333	1.51985	2.02844				1	0.821709	1.05326	1.16912	1.25474
	1	1.3673	1.19835	1.27125	1.4036				1	1.19822	1.43165	1.60917	1.38379
	1	1.39577	1.35908	1.53465	1.50905				1	1.7279	1.72486	2.14862	2.3365
	1	1.0257	1.04713	1.08572	1.16791				1	1.38478	1.39794	1.66275	1.61262
	1	0.863509	1.01681	1.50879	1.65742				1	0.385712	0.690965	0.643239	0.995115
	1	0.715381	0.651837	0.698339	0.645761				1	1.25197	1.11002	1.09097	1.08415
	1	1.76164	2.45903	2.89105	3.46127				1	0.951639	0.960844	2.09786	1.07372
	1	1.37113	1.94108	1.80786	2.00272				1	0.881172	0.913041	0.920091	0.922961
	1	1.08455	1.46915	1.74301	1.54965				1	2.00713	0.924721	1.07249	1.03645
	1	1.71594	1.99699	2.60333	2.64685				1	2.34529	0.866473	1.1428	1.68695
	1	2.51763	3.62259	5.38163	5.2814				1	0.784181	1.34775	1.40401	1.45159
									1	1.57796	1.55189	1.43313	1.7129
	1	2	3	4	5				1	2.52359	2.06323	2.44264	2.022
	1	0.790562	0.868532	1.26815	1.18556
IPSC	1	1.7797	2.22089	1.98129	1.80433				1	2	3	4	5
	1	1.70466	1.77358	2.1291	1.78515				1	1.12527	0.592096	0.886688	1.40676
	1	1.3811	0.979702	1.18281	0.663983				1	0.79811	0.996354	1.16576	0.948965
	1	2.55508	2.02543	2.28947	1.53626				1	2.4326	2.21168	2.49692	2.02864
	1	1.46541	1.42589	1.52291	1.48667				1	1.98661	0.809385	0.855076	0.758
	1	1.04837	1.96156	2.58652	3.20176				1	0.828743	0.828615	1.18762	1.12436
	1	2.36515	2.62379	3.39655	3.13667				1	1.13055	1.0254	0.988153	0.860207
	1	1.94388	2.41814	2.03718	2.31605				1	0.998855	2.33069	2.22118	1.84922
	1	1.44139	1.54247	1.66453	1.50939				1	0.423031	0.849974	0.736563	0.630898
	1	0.737011	0.971861	1.03263	1.21085				1	1.03338	1.21158	1.22759	1.33635
	1	1.17742	1.16734	2.10125	1.82554				1	0.718019	0.713826	0.848798	0.802372
	1	1.03953	1.78798	1.67167	1.73555				1	1.68122	1.07299	1.26871	1.06617
	1	0.985792	1.2657	1.52093	2.07231				1	0.325606	0.494247	0.739946	0.98032
	1	1.44715	1.78324	2.14965	2.47167				1	0.919099	1.11345	1.05204	0.863299
	1	1.17348	1.95682	2.45865	1.80979				1	1.13337	1.15731	1.08988	1.20189
	1	0.875863	1.23592	2.18248	1.77645				1	0.78998	0.623369	0.640933	1.036
	1	1.3907	1.4943	2.13621	1.96401				1	0.795738	1.19543	1.60283	1.81047
									1	1.55391	1.63849	1.14801	2.18326
									1	0.617503	0.813784	0.905236	0.810329
									1	2.2201	1.57068	1.40314	1.39714
									1	1.44861	0.900772	0.585974	0.858365
F1								F2
	1	2	3	4	5				1	2	3	4	5
	0.0736319	0.10476	0.0997117	0.111862	0.137638				0.0379412	0.342674	0.463611	0.552785	0.639895
Base	0.146465	0.325978	0.472173	0.467884	0.440998			Base	0.0841516	0.421875	0.592286	0.757097	0.533856
	0.116077	0.177551	0.260012	0.294769	0.276303				0.077291	0.120161	0.172451	0.151015	0.145547
	0.0859261	0.207518	0.311113	0.372839	0.286249				0.0372445	0.117619	0.197839	0.226942	0.216982
	0.146312	0.911518	1.31436	1.39866	1.14189				0.0977014	0.305352	0.46591	0.569469	0.726373
	0.10316	0.384978	0.532931	0.50199	0.497025				0.0721313	0.25411	0.360717	0.4181	0.365296
	0.0841139	0.108687	0.153291	0.183283	0.176616				0.0582261	0.0904792	0.190751	0.208746	0.20659
	0.0369888	0.0972987	0.105056	0.150536	0.127354				0.0190487	0.045351	0.145555	0.178506	0.128423
	0.0557307	0.148868	0.319452	0.357976	0.336847				0.0472089	0.155958	0.315162	0.306355	0.31939
	0.048463	0.141619	0.234444	0.258732	0.228024				0.0604988	0.0509722	0.115802	0.1128	0.136676
	0.0676673	0.115769	0.191581	0.216696	0.20584				0.0530813	0.15244	0.200256	0.210596	0.191189
	0.0380475	0.0998119	0.0923296	0.143537	0.143581				0.0930891	0.0836139	0.116348	0.168018	0.169394
	0.0184985	0.0565734	0.155768	0.209873	0.163827				0.0234616	0.0669319	0.19053	0.235343	0.191129
	0.0754945	0.0930783	0.196244	0.209272	0.205898				0.00273014	0.0592146	0.0623543	0.0350113	0.0566691
	0.0648634	0.066678	0.102003	0.119895	0.118279				0.0535975	0.14133	0.194453	0.279542	0.263886
	0.278576	0.26471	0.314285	0.324455	0.473626				0.0278679	0.0674727	0.468608	0.96863	0.806803
	0.0741403	0.0827653	0.109979	0.0955057	0.0708044				0.0464526	0.052726	0.323223	0.434053	0.357379
	0.0910378	0.126753	0.201193	0.25602	0.188661				0.0359977	0.0829048	0.123752	0.135129	0.119812
	0.0537357	0.0897315	0.237527	0.295475	0.311063				0.0812714	0.421736	1.11447	1.2355	1.05258
	0.101082	0.220816	0.267502	0.250745	0.297349				0.0338471	0.0852372	0.129504	0.137764	0.144668
	1	2	3	4	5				1	2	3	4	5
	0.0734025	0.112828	0.104743	0.110646	0.144422				0.0287697	0.362032	0.952945	0.848397	0.643334
CCh	0.258878	0.391814	0.524828	0.708413	0.67454			CCh	0.0511492	0.667292	0.944477	1.04099	0.893235
	0.0744692	0.137057	0.22409	0.273622	0.232204				0.12327	0.154579	0.323224	0.283434	0.31627
	0.098716	0.250807	0.731069	0.699474	0.997913				0.0535616	0.113901	0.404201	0.797308	0.99852
	0.301254	0.910758	1.65725	1.66523	1.9639				0.0778317	0.460643	0.958961	0.82058	1.45982
	0.133661	0.361392	0.465069	0.437348	0.549047				0.0802798	0.276832	0.616892	0.61841	0.708667
	0.112498	0.190507	0.196433	0.213268	0.17762				0.101785	0.219748	0.219743	0.213006	0.294779
	0.0888855	0.0952503	0.126365	0.16187	0.197909				0.0407878	0.188624	0.386208	0.606689	0.546893
	0.0983409	0.184771	0.27935	0.39418	0.360221				0.060754	0.23272	0.47926	0.516804	0.425622
	0.0712649	0.20166	0.303761	0.350778	0.335234				0.0377576	0.0765551	0.174637	0.178206	0.248393
	0.0744399	0.177241	0.227079	0.250642	0.218411				0.0788463	0.186508	0.387542	0.409971	0.429545
	0.057794	0.111193	0.122163	0.156557	0.198013				0.0662196	0.070459	0.115706	0.1039	0.122318
	0.0407698	0.0858052	0.125157	0.19323	0.134345				0.0254985	0.0990879	0.206433	0.265241	0.260862
	0.0481874	0.106169	0.243358	0.253908	0.219508				0.00469824	0.0855622	0.089088	0.115973	0.087121
	0.100561	0.097944	0.172139	0.156325	0.148582				0.0798058	0.23473	0.424082	0.597523	0.35005
	0.348384	0.305955	0.295088	0.287654	0.507172				0.063035	0.384955	0.819927	1.46602	1.04473
	0.00617934	0.0659119	0.142881	0.137335	0.0888867				0.114706	0.196505	0.422077	1.06696	0.681874
	0.0892242	0.243379	0.31861	0.299303	0.275499				0.0441548	0.12914	0.251394	0.257075	0.26326
	0.0295263	0.0892582	0.316403	0.409013	0.459623				0.116596	0.430042	1.57975	1.81039	1.85136
	0.0148249	0.102222	0.335671	0.321192	0.304691				0.0437609	0.191982	0.383511	0.742473	0.440602
G
	1	2	3	4	5
	0.515281	3.27102	4.64951	4.94167	4.64911
Base	0.574549	1.29418	1.25438	1.61813	1.21056
	0.665862	0.676771	0.663242	0.512317	0.526766
	0.433448	0.566791	0.635908	0.608685	0.758016
	0.667763	0.334993	0.354478	0.407154	0.636114
	0.699215	0.660064	0.676855	0.832885	0.734965
	0.692229	0.832478	1.24437	1.13893	1.16971
	0.514986	0.4661	1.3855	1.1858	1.00839
	0.847088	1.04762	0.986571	0.8558	0.948176
	1.24835	0.359925	0.493945	0.435972	0.599394
	0.784445	1.31676	1.04528	0.97185	0.928825
	2.44665	0.837715	1.26013	1.17055	1.17978
	1.2683	1.1831	1.22317	1.12136	1.16665
	0.0361634	0.63618	0.317739	0.167301	0.275229
	0.826314	2.11958	1.90634	2.33155	2.23106
	0.100037	0.254893	1.49103	2.98541	1.70346
	1	2	3	4	5
	0.391945	3.2087	9.09796	7.66766	4.45455
CCh	0.19758	1.70308	1.79959	1.46947	1.32421
	1.65531	1.12785	1.44239	1.03586	1.36203
	0.542582	0.454137	0.552891	1.13987	1.00061
	0.258359	0.50578	0.578645	0.492771	0.743328
	0.600622	0.766016	1.32645	1.414	1.29072
	0.904774	1.15349	1.11867	0.99877	1.65961
	0.45888	1.9803	3.05629	3.74801	2.76336
	0.617789	1.2595	1.71562	1.31108	1.18156
	0.52982	0.379625	0.574918	0.508031	0.740954
	1.05919	1.05228	1.70664	1.63568	1.96668
	1.14579	0.633667	0.947145	0.663654	0.617729
	0.625425	1.1548	1.64939	1.37267	1.94173
	0.0974994	0.805906	0.366078	0.456754	0.396892
	0.793604	2.39657	2.4636	3.8223	2.35593
	0.180935	1.25821	2.77858	5.09649	2.05991

## Sheet: Figure 3
Figure 3
C
	SC		TA
	33.6216		23.6294
	52.0339		36.2558
	24.2769		50.4816
	33.174		54.8094
	39.2222		62.2567
	32.0213		65.4092
	63.1511		66.7462
	49.7259		141.852
	19.8936		42.0656
	44.133		34.6208
	42.873		43.919
	37.3859		44.3396
	45.1504		32.2934
	74.9024		27.6961
	49.5252		25.5928
	17.4001		92.1089
	34.3269		27.79
	42.5014		33.3233
	16.3622		36.817
	74.2357		86.9348
	53.2214		50.2224
	109.383		162.055
	54.8948		54.9203
	25.5552		72.1291
	42.2419		51.0775
	51.6413		33.1462
	66.8183		70.8054
	47.0251		149.886
			64.2958
			150.483
			57.1633
			74.9439
			34.5948
			73.8378
			100.936
			70.4638
			95.942
			26.8109
			28.0831
			91.6148
			47.0353
			53.1112
			114.08
			89.4892
			34.76
			32.2029
			29.905
			29.0517
			34.2697
			62.8787
			43.2465
			85.6293
			78.252
			56.9792
			46.0568
			67.5884
			88.4989
			39.8644
			22.1757
			148.27
			61.3395
			47.3769
			49.383
			93.4998
			65.16
			104.085
			57.835
			42.1273
D
	SC		TA
	51.4872		74.1442
	51.6535		74.0817
	56.3731		73.1892
	59.8701		89.3182
	59.4842		84.3413
	25.8338		23.5921
	70.0916		60.2066
	62.1386		70.1528
	24.62		68.4176
	46.5254		58.3728
	47.6292		80.1476
E
	SC Green			TA purple
	IPSC fit	DAMGo %		IPSC fit	DAMGo %
	27.1173	51.4872		41.8037	74.1442
	41.0062	51.6535		142.718	74.0817
	64.3132	56.3731		95.8973	73.1892
	48.1096	59.8701		75.7575	89.3182
	54.9355	59.4842		152.122	84.3413
	48.0689	25.8338		36.8321	23.5921
	80.7225	70.0916		47.6841	60.2066
	27.309	62.1386		73.946	70.1528
	65.364	24.62		91.5137	68.4176
	31.4771	46.5254		126.269	58.3728
	52.6288	47.6292		96.0959	80.1476
G
	PV		CCK
	12.0446		27.9858
	11.5782		18.8874
	12.7912		33.0994
	22.8752		16.9758
	21.0382		12.4958
	9.6884
	14.5852
H
	PV		CCK
	24.0277		44.0582
	25.0995		18.2196
	60.7267		42.9313
	12.7035		31.6726
	25.1679		47.008
	50.5892
	41.6761
I1					I2
	PV					CCK
	1	1	0			1	1	0
base	2	0.466548	0.0484659		base	2	0.742743	0.0563397
	3	0.290041	0.0485676			3	0.450208	0.0525323
	4	0.214671	0.0514993			4	0.344335	0.0321191
	5	0.200441	0.05256			5	0.248964	0.0334218
	1	1	0			1	1	0
CCh	2	0.57462	0.0532299		CCh	2	0.774315	0.0753567
	3	0.415747	0.0355225			3	0.506351	0.0585555
	4	0.382185	0.0525575			4	0.370656	0.0596444
	5	0.326905	0.0621556			5	0.306499	0.0541986
J1			J2
	PV			CCK
	1.51908			1.01464
	1.11711			1.05144
	0.87537			0.901547
	1.38513			1.18399
	1.29254			1.04047
	1.83076
	1.47753

## Sheet: Figure 4
Figure 4
C
	SC		TA
	39.1695		72.9386
	35.6392		79.7521
	79.5492		83.807
	109.773		82.5767
	54.6519		105.474
	59.1491		93.9233
	60.8237		115.351
	70.6162		111.956
	70.0221		99.6285
	66.8985		96.9953
	74.6562		71.0073
	88.8926		149.87
	44.057		70.4447
	75.3452		88.3659
	51.9785		114.276
	36.3361		67.6175
	50.9143		100.227
D
	SC		TA
	1.59424		0.734467
	1.42855		0.94276
	0.861948		1.0732
	1.13779		1.04584
	1.13786		1.05202
	1.19426		1.00867
	1.04792		0.938581
	1.00856		0.974734
	0.987748		0.891375
	1.44718		1.08214
	0.810403		0.687905
	1.1958		1.08117
	0.973077		1.01664
	1.02099		1.24812
	1.44193		0.782567
	1.30357		0.71252
G
	CCh		CCh + Mec		CCh + Atrp		GSK/5		CCH + NCP		CCH + DAU		LED		LED + DAU
	19.9749		32.4557		95.0286		91.4772		45.7895		124.285		43.5399		106.872
	44.9798		24.5649		96.4924		85.0795		48.3946		87.6833		58.8356		92.4731
	61.7221		29.0319		89.0272		103.969		46.7613		113.536		60.3345		105.696
	23.7327		73.1754		72.6963		81.8079		38.6832		126.439		60.5152		104.416
	51.6933		20.9316		95.1321		96.1687		58.7438		82.926		63.6497		95.3458
	49.1858		65.0565		88.0734		76.1341		68.5954		90.5585		69.0553		94.4009
	61.1895						99.4114						73.1488		105.232
	32.3734												73.829
	43.2986												76.3634
	41.6499												76.5633
	77.9												78.058
	30.3455												78.809
	25.5851												80.096
													80.2006
													81.1389
													83.1864
													89.0283
													99.3528
													103.584
													113.498
H
	CCh		CCh + Mec		CCh + Atrp		GSK/5		CCH + NCP		CCH + DAU		LED		LED + DAU
	1.27382		1.14386		1.24249		1.07228		1.16133		0.887243		1.56799		0.841116
	1.12309		1.08216		0.928161		1.24164		1.22292		1.14684		0.973029		0.912236
	1.08228		1.61472		1.06954		0.805131		1.52379		1.18426		1.2124		0.930921
	1.52752		1.13047		1.01793		0.917061		1.01125		0.763711		1.13434		0.948626
	1.81185		1.10931		0.975025		1.03264		1.29748		0.966691		1.16954		0.991197
	1.20185		1.38461		1.11246		0.996872		1.19425		1.13234		1.36342		1.01047
	0.876926						1.02391						1.07943		1.14388
	1.38631												1.29409
	1.02247												1.01734
	1.64035												1.38217
													1.17844
													0.90817
													1.01595
													1.04843
													1.07244
													1.09054
													1.13122
													1.19137
													1.22626
													1.28818
													1.74202
J
	WT		KO
	45.3273		94.9323
	48.2902		63.6955
	25.3336		68.3169
	69.7		81.8755
	76.8808		40.1387
	32.8103		71.219
	39.8201		123.085
	25.9768		29.8331
	46.0237		63.6496
	21.18		76.0076
			62.5503
			37.4729
			80.9343
			53.767
			73.1777
			66.8676
			66.465
			65.7062
			81.998
			62.6743
K
	WT		KO
	1.05955		1.18404
	1.07186		1.16784
	1.10969		1.34303
	1.55924		0.959378
	1.43495		0.95406
	1.70163		1.09214
	1.10912		1.03788
	1.37517		1.15055
	1.53708		1.00876
	1.19452		1.03305
			1.168
			1.51015
			1.75529
			1.26448
			0.975016
			0.928545
			0.933109
			1.34805
			0.969374
			1.29132
N
	CCh		CCh + Mec		CCh + Atrp		GSK/5		CCH + NCP		CCH + DAU		LED		LED + DAU
	24.0044		15.9032		91.3621		99.4939		45.7895		77.59		37.3298		104.456
	62.0771		17.7897		83.9471		85.769		52.169		102.771		47.5893		82.7215
	64.1714		29.5726		72.5933		81.0704		48.3946		93.0988		65.6984		102.228
	28.4955		48.896		78.9853		66.5389		47.1563		99.3793		69.4014		87.1939
	59.3916		42.4326		88.9481						67.3742		74.7321		88.7175
	41.1639				104.424						75.533		76.5893
	38.2953										78.3606		76.9666
	74.1897										80.5615		78.3391
	36.555												78.6638
													78.6925
													81.6541
													84.615
													87.5705
													88.358
													90.5539
													91.6246

## Sheet: Figure 5
Figure 5
C1					C1
	Control		GDP b S			Control		GDP b S
	5.74646		-1.41474			59.3783		-26.4789
	5.66872		5.42031			24.6636		-4.48076
	5.01326		1.54025			23.6582		1.98276
	6.84104		-0.489248			29.3847		5.64241
	-0.362367		2.01273			34.6405		-3.85381
	1.97368		-6.62789			-11.8487		11.9979
	5.83327		2.47853			14.4689		21.6325
	11.1037					63.2626
	-0.514362					17.2124
	4.32872					38.7018
	3.21281					21.9051
	8.85961					12.1762
	3.63241					-0.998942
	-2.37242
	2.92852
	12.3568
	0.828314
	2.73259
	-2.00691
	7.91637
	3.16965
F
	Control		GDP b S		CCh PTX CPG		CCH + AM251
	19.9749		21.9744		17.2108		76.0936
	23.7327		38.167		37.2023		65.8578
	25.5851		46.1198		41.1835		70.431
	30.3455		49.8919		50.9497		43.8036
	32.3734		54.1591		51.2975		60.7138
	41.6499		55.5329		60.2037		78.432
	43.2986		59.1377		63.064		73.7654
	44.9798		61.9761		67.5947		48.0216
	49.1858		67.7028		81.1288		80.1062
	51.6933						54.7123
	61.1895						67.2323
	61.7221
	77.9
G
	Control		GDP b S		CCh PTX CPG		CCH + AM251
	0.876926		0.897069		0.990078		1.41293
	1.02247		0.976013		1.02391		1.33237
	1.08228		0.990694		1.04588		1.47547
	1.12309		1.05275		1.08324		1.11617
	1.20185		1.06389		1.18224		1.2705
	1.27382		1.07512		1.19352		0.941155
	1.38631		1.19679		1.3315		1.04526
	1.52752		1.38412		1.35974		1.9752
	1.64035		1.5185		1.41352		0.934029
	1.81185						1.06212
							1.28198

## Sheet: Figure 6
Figure6
C
	SC		TA		SC antagonist		TA antagonist
	1.78571		2.0303		1.19216		1.14286
	0.642857		1.55075		1.03448		0.872727
	0.808486		5.15152		1.11486		0.473118
	0.582983		1.63333		1.11111		0.12
	0.450581		1.3125		1.6		1.08108
	1.21818		0.933333		1.05128		1.24444
	0.9375		1.16667		0.788781
	0.56516		1.09259		0.533333
	1.37755		1.37755		1.17418
	0.978462		1.33333
	0.58209		1.72991
	0.391111		1.53846
	1.25		1.33152
	0.536585
	0.0752137
	0.215517
D
	SC		TA		SC antagonist		TA antagonist
	1		0.628571		0.875		1
	1		0.965517		0.588235		1.06312
	4.9		0.458333		0.723404		2.23077
	2.36066		0.564356		1.02128		1.47473
	2.39394		0.32967		0.929487		1.31313
	1		0.869565		0.937766		1.33333
	1.02564		0.814815		0.783333
	1.22605		1		1.16364
	0.626866		0.671642		0.699301
	0.967742		0.882353
	1.5		0.643357
	1.57143		0.698413
	1.13333		0.815331
	1.42438
	3.66667
	2.48349

## Sheet: Figure 7
Figure7
B
	SC -		SC +		TA -		TA +
	3.1056		0.1807		-4.6464		-1.538
	-2.0371		0.3709		-3.4226		-0.6667
	2.7959		2.4375		-3.4103		0.9862
	-3.4496		-1.3747		-3.7611		-2.0422
	-3.6827		-3.3202		-2.1956		-3.7215
	-0.569		1.5645		-1.3296		-0.2041
	-3.0437		-0.5262		-3.6013		-1.1456
	-3.9613				2.5789
	-1.8406				-4.4635
	-5.729				0.6845
	-2.7066				-4.0184
	-4.7875				0.9974
	-4.3513				-2.593
	-4.0674				-4.8235
	-2.3684				-0.8785
					-5.4904
					-2.0402
					-6.4591
					-2.4156
					-3.4677
					-5.6896
					-5.1736
					-3.6496
E
	SC		TA
	0.921392		0.863095
	0.60274		0.822165
	0.8636		1.60417
	0.766734		1.06037
	0.998435		0.324263
	0.559809		1.10795
	0.791919		0.573477
	0.924242		1.57736
	0.574163		1.15865
	0.75		0.825397
	0.664773		0.322953
	0.732394		0.329615
	0.743863

## Sheet: Fig S1
Figure S1
A
	TA SC		SC SC		SC TA		TA TA
	1.09235		1.41587		1.07038		1.22983
	0.978829		1.59915		0.955311		1.49845
	0.849542		1.30987		0.940125		1.15609
	0.87406		1.24746		0.939655		3.04937
	1.02813		1.81884		1.04145		2.16378
	0.961481		1.31341		0.903557		1.01531
	0.994795		1.18372		0.895515		1.15059
	1.17409		1.69686		1.05647		2.60625
	1.02743		1.37856		0.928616		2.09469
	1.10623		2.63225		0.868815		1.39687
	1.50643		1.72007		0.929812		2.45113
B
	SC		TA
	0.992347		6.24415
	1.25648		9.95442
	2.26479		11.5378
	2.35648		12.0549
	2.36902		13.1713
	3.12452		13.6071
	3.23458		14.1325
	3.23488		14.4871
	4.03408		14.6535
	5.25997		14.953
	7.23499		15.9289
	8.40308		17.2793
			17.733
			19.7823
			20.1592
			20.2787
			21.3316
			22.8215
			23.4905
			23.6841
			24.5462
C
	SC DCGIV		TA DCGIV		SC NBQX		TA NBQX
	74.543		6.28646		1.96785		0.0224823
	124.339		21.1851		2.59426		5.80592
	120.838		11.2172		2.63936		3.66197
	112.48		21.1483
	106.473		21.7632
	114.016		0.173836
	110.226		18.2088
	99.239		12.303
	95.9968		13.0448
	99.2491		12.2535

## Sheet: Fig S2
Figure S2
B1							B2							B3							B4
	1	2	3	4	5			1	2	3	4	5			1	2	3	4	5			1	2	3	4	5
	-1.93837	-3.63495	-1.94987	-1.68494	-1.80731			26.3251	34.6977	19.5551	15.0627	13.1309			-0.63975	-1.43575	-1.91847	-1.91136	-1.71716			16.8616	4.18983	4.13809	3.45769	2.6835
Base	-6.84103	-8.53817	-8.02306	-7.47904	-7.331			46.7075	26.1925	16.9918	15.9848	16.6237			-2.99942	-4.80198	-5.37195	-4.93333	-4.53035			35.6431	11.3825	9.06986	6.51612	8.4861
	-3.02622	-4.43134	-3.88375	-3.72278	-3.70818			26.0708	24.9582	14.9368	12.6295	13.4207			-2.53078	-2.2215	-1.97989	-1.50588	-1.67072			32.7435	18.4877	11.4809	9.97171	11.4789
	-2.90394	-3.85521	-3.3019	-3.42388	-2.74606			33.7958	18.5777	10.6132	9.18326	9.59323			-1.31844	-1.41206	-1.85584	-1.74772	-1.77218			35.3996	12.0053	9.38058	7.7012	8.16743
	-10.2978	-13.93	-15.7588	-15.9151	-15.6097			70.3826	15.2822	11.9898	11.3788	13.67			-4.27212	-5.69581	-6.29893	-6.77827	-6.43203			43.7263	18.6532	13.5196	11.9028	8.855
	-5.57615	-8.91712	-10.0954	-9.19022	-8.53079			54.0533	23.1627	18.9431	18.3076	17.1637			-3.83184	-5.74182	-5.75598	-5.90935	-5.54614			53.1231	22.5958	15.9571	14.1338	15.1826
	-2.33528	-3.0589	-2.85255	-2.92921	-2.65544			27.7632	28.1442	18.6087	15.9819	15.0351			-3.43907	-3.97587	-3.90297	-4.14695	-3.94358			59.0641	43.9424	20.461	19.866	19.089
	-2.73929	-3.41714	-2.67865	-2.96282	-2.67132			74.0572	35.1201	25.4973	19.6817	20.9756			-0.703962	-2.14664	-2.52182	-2.75752	-2.96121			36.9559	47.3339	17.3255	15.4478	23.0583
	-2.91587	-5.3035	-6.2555	-6.46096	-6.37446			52.3206	35.6254	19.582	18.0486	18.9239			-2.20584	-4.77295	-5.92211	-6.26509	-6.40995			46.7251	30.604	18.7907	20.4504	20.0694
	-3.93074	-5.16267	-5.60735	-5.05753	-4.83187			81.1082	36.4547	23.9177	19.5474	21.1901			-1.34995	-1.37062	-1.8291	-1.473	-1.59064			22.3136	26.8895	15.795	13.0585	11.638
	-3.80287	-4.50153	-4.0735	-3.64416	-3.70052			56.1995	38.8839	21.2625	16.8169	17.9777			-1.19805	-1.37847	-1.65612	-1.44521	-1.3448			22.5701	9.04267	8.27002	6.8625	7.03386
	-0.8002	-1.3423	-1.0677	-0.8748	-0.8076			21.0316	13.4483	11.564	6.0946	5.6247			-0.6246	-0.9859	-0.8769	-0.6405	-0.5734			6.7097	11.7911	7.5369	3.8121	3.385
	-0.429	-1.2055	-1.5902	-1.556	-1.522			23.1911	21.3086	10.2088	7.414	9.2903			-0.8243	-1.4503	-2.1343	-2.1657	-2.0088			35.134	21.6683	11.2019	9.2023	10.5102
	-1.1472	-1.7261	-2.1733	-1.947	-1.8397			15.1958	18.5446	11.0745	9.3037	8.935			-0.0631	-0.5104	-0.4842	-0.2636	-0.4272			23.1124	8.6195	7.7653	7.529	7.5385
	-0.9599	-1.2516	-1.2028	-1.2689	-1.1623			14.7988	18.7708	11.7918	10.5834	9.8268			-0.7117	-1.6827	-1.71	-1.6673	-1.4965			13.2786	11.9062	8.7939	5.9644	5.671
	-1.1842	-1.6794	-1.5449	-1.3874	-1.5713			4.2509	6.3443	4.9156	4.2761	3.3176			-0.402	-0.8845	-2.3735	-2.1522	-2.0162			14.4252	13.109	5.065	2.2219	2.499
	-1.3436	-1.3746	-1.1014	-1.1065	-1.0136			18.1224	16.6084	10.0146	11.5857	14.3155			-0.684	-0.5704	-1.2149	-0.9343	-0.8204			14.7247	10.8182	3.7587	2.1525	2.2956
	-2.3084	-3.155	-2.9179	-2.6444	-2.6569			25.3565	24.891	14.503	10.3289	14.0829			-1.3675	-2.4312	-1.7869	-1.5617	-1.6269			37.9885	29.3252	14.4394	11.5571	13.5788
	-1.6545	-2.3704	-2.8041	-2.5602	-2.4886			30.7896	26.4166	11.8054	8.6647	8.0003			-0.7604	-1.241	-1.7047	-1.6846	-1.3112			9.3563	2.9426	1.5296	1.3635	1.2457
	-2.0255	-3.1298	-2.6296	-2.3632	-2.276			20.0381	14.1738	9.8302	9.4247	7.6543			-1.2045	-1.1144	-1.3447	-1.1565	-1.1015			35.5865	13.0741	10.3835	8.3948	7.614
	1	2	3	4	5			1	2	3	4	5			1	2	3	4	5			1	2	3	4	5
	-1.25403	-2.00855	-1.15451	-1.37162	-1.45908			17.0843	17.8018	11.0223	12.3965	10.1029			-0.32203	-1.13308	-1.54996	-1.7267	-1.6122			11.1934	3.12977	1.6265	2.03525	2.506
CCh	-1.85693	-2.80489	-3.04156	-3.44553	-3.10716			7.17298	7.15872	5.79534	4.86373	4.60634			-0.779981	-2.59349	-3.65154	-3.3831	-3.07747			15.2491	3.8866	3.8662	3.24987	3.44531
	-0.510059	-1.53193	-1.55963	-1.93295	-1.46153			6.84926	11.1773	6.95982	7.06431	6.29417			-0.560442	-0.965277	-1.13959	-0.979888	-1.02262			4.54647	6.24456	3.52571	3.4572	3.23337
	-0.583297	-1.12511	-1.32904	-1.32838	-1.11136			5.90884	4.48596	1.81794	1.89912	1.11368			-0.467384	-0.66963	-0.756493	-1.29423	-1.52382			8.72611	5.87908	1.87158	1.62325	1.52608
	-5.65582	-9.48614	-10.7353	-11.572	-11.0015			18.7743	10.4157	6.47776	6.94915	5.60186			-1.48956	-3.11673	-4.70196	-5.077	-6.36144			19.1383	6.76603	4.90318	6.18708	4.35767
	-2.55363	-4.33569	-4.44002	-4.30987	-4.95183			19.1053	11.9972	9.54702	9.85455	9.01895			-1.71271	-2.84004	-4.05369	-3.46859	-3.71692			21.3342	10.2591	6.57114	5.60888	5.24495
	-0.499424	-0.898812	-1.14654	-1.4097	-1.36723			4.43942	4.718	5.8368	6.61	7.6975			-1.07878	-1.73077	-1.88042	-1.6866	-1.86722			10.5987	7.87615	8.55736	7.91811	6.3343
	-0.904138	-1.08672	-1.16115	-1.48629	-1.78848			10.1719	11.4091	9.18885	9.18201	9.0369			-0.711243	-1.78216	-2.6836	-3.25721	-3.75399			17.4377	9.4482	6.94859	5.36883	6.86421
	-1.32313	-3.29048	-3.40158	-3.72703	-4.05996			13.4545	17.8084	12.1768	9.45514	11.2708			-1.20951	-3.13588	-4.64889	-5.52798	-4.86366			19.9084	13.4749	9.70015	10.6965	11.4272
	-2.27571	-4.17188	-4.41209	-4.49354	-4.22144			31.9331	20.6877	14.5249	12.8102	12.5925			-0.547976	-0.961348	-1.28067	-1.28472	-1.50863			14.513	12.5576	7.33331	7.20919	6.07355
	-2.73445	-3.32	-3.0671	-2.84494	-3.10763			36.7336	18.7316	13.5067	11.3506	14.2284			-0.999685	-1.59281	-1.93183	-2.00515	-1.80958			12.6789	8.54021	4.98483	4.89096	4.21279
	-0.3563	-0.5161	-0.4834	-0.5877	-0.596			6.165	4.6415	3.957	3.7539	3.0099			-0.3308	-0.2014	-0.3209	-0.2182	-0.3022			4.9955	2.8584	2.7734	2.1001	2.4706
	-0.3419	-0.6873	-0.8261	-0.866	-0.7833			8.3861	8.01	6.6005	4.4817	5.8305			-0.3995	-0.88	-1.1482	-1.1451	-1.0555			15.6676	8.881	5.5621	4.3172	4.0462
	-0.2281	-0.6046	-1.0626	-1.1192	-1.2661			4.7336	5.6947	4.3664	4.4079	5.7679			-0.0453	-0.3487	-0.334	-0.397	-0.3293			9.6419	4.0754	3.7491	3.4232	3.7798
	-0.344	-0.615	-0.8367	-0.8221	-0.8342			3.4208	6.2791	4.8606	5.2589	5.6144			-0.4521	-0.9419	-0.9918	-0.9745	-0.8774			5.665	4.0127	2.3387	1.6309	2.5065
	-0.3611	-0.5554	-0.6921	-0.7374	-0.7425			1.0365	1.8153	2.3454	2.5635	1.464			-0.2386	-1.0537	-1.3027	-1.37	-1.2403			3.7852	2.7372	1.5888	0.9345	1.1872
	-0.0176	-0.3033	-0.503	-0.5521	-0.3544			2.8482	4.6016	3.5204	4.0201	3.9871			-0.441	-0.8625	-0.6787	-0.6884	-0.8923			3.8446	4.3892	1.608	0.6452	1.3086
	-0.3832	-0.8987	-0.9673	-1.1428	-1.1674			4.2948	3.6926	3.036	3.8182	4.2374			-0.4889	-0.6816	-0.861	-0.7839	-0.8443			11.0724	5.278	3.4249	3.0493	3.2071
	-0.257	-0.927	-1.5779	-2.1402	-2.0416			8.7041	10.3856	4.987	5.2326	4.4419			-0.3732	-0.9611	-1.2984	-1.1849	-1.1023			3.2008	2.2349	0.8219	0.6545	0.5954
	-0.0705	-0.6173	-1.2637	-1.0132	-1.2524			4.7555	6.0388	3.7647	3.1545	4.1104			-0.3817	-0.8912	-0.8792	-0.8952	-0.7058			8.7224	4.6421	2.2925	1.2057	1.6019
C1							C2
	1	2	3	4	5			1	2	3	4	5
SC	64.6952	55.2566	59.2094	81.405	80.7319			64.8974	51.3055	56.3655	82.2995	76.9398
	27.144	32.8512	37.9102	46.0691	42.3838			15.3572	27.3312	34.1068	30.4272	27.7095
	16.8547	34.5703	40.1577	51.9222	39.4137			26.2717	44.7843	46.595	55.935	46.899
	20.0864	29.1841	40.2507	38.7976	40.471			17.4839	24.147	17.129	20.6802	11.609
	54.9227	68.0988	68.1225	72.7105	70.4788			26.6746	68.1556	54.0275	61.0708	40.9791
	45.7955	48.6221	43.9808	46.8963	58.0465			35.3452	51.7954	50.3984	53.8277	52.5466
	21.3861	29.3835	40.1935	48.1257	51.4877			15.9903	16.7636	31.3659	41.3592	51.1969
	33.0064	31.8021	43.3482	50.1647	66.9514			13.7353	32.486	36.0385	46.6524	43.083
	45.3768	62.0436	54.3774	57.6854	63.6911			25.7155	49.9879	62.1835	52.3871	59.5583
	57.8951	80.8084	78.6841	88.8485	87.3667			39.371	56.7491	60.7287	65.5343	59.4263
	71.9048	73.7527	75.2939	78.0687	83.9782			65.3629	48.1732	63.5237	67.4954	79.1447
	44.5264	38.4489	45.2749	67.1811	73.7989			29.313	34.5137	34.2183	61.5939	53.5122
	79.697	57.0137	51.9494	55.6555	51.4652			36.1609	37.5905	64.655	60.4492	62.759
	19.8832	35.0269	48.8934	57.4833	68.821			31.1507	30.7081	39.4275	47.3779	64.554
	35.8371	49.1371	69.5627	64.7884	71.7715			23.1154	33.4514	41.2202	49.6901	57.1336
	30.4932	33.0713	44.799	53.1498	47.2539			24.3831	28.6131	47.7134	59.9495	44.1283
	1.30991	22.0646	45.6691	49.8961	34.9645			15.7165	27.7065	35.1527	34.6988	27.8516
	16.6002	28.4849	33.1506	43.2159	43.9384			16.9377	14.8351	20.9336	36.9662	30.089
	15.5334	39.1073	56.2712	83.595	82.0381			28.2696	39.3147	42.2434	60.3899	55.5217
	3.48062	19.7233	48.0567	42.8741	55.0264			23.7323	42.6054	38.2973	33.4706	53.7005
	1	2	3	4	5			1	2	3	4	5
TA	50.3369	78.919	80.7917	90.3389	93.8875			66.3836	74.6991	39.3054	58.8615	93.3858
	26.0044	54.0088	67.9741	68.5763	67.9301			42.7829	34.1454	42.6269	49.8744	40.5995
	22.1451	43.4516	57.5586	65.0709	61.2081			13.8851	33.7769	30.7094	34.6701	28.1679
	35.4498	47.4223	40.7627	74.0524	85.9855			24.6503	48.9706	19.9516	21.0779	18.6849
	34.8671	54.7197	74.6469	74.9011	98.9025			43.7683	36.2727	36.2671	51.9802	49.2114
	44.6967	49.4624	70.4257	58.6967	67.0182			40.1599	45.4026	41.1802	39.6841	34.5458
	31.3685	43.5318	48.1793	40.6709	47.3483			17.9443	17.9238	41.8227	39.8575	33.1831
	101.034	83.0208	106.415	118.121	126.772			47.185	19.9607	40.1061	34.7547	29.7689
	54.8323	65.701	78.5006	88.2347	75.8766			42.6074	44.0299	51.6222	52.3045	56.9384
	40.5924	70.1398	70.0164	87.2177	94.844			65.0411	46.7007	46.428	55.2067	52.1872
	83.4427	115.55	116.648	138.744	134.562			56.1757	94.4435	60.276	71.2709	59.893
	52.9619	20.428	36.5948	34.0671	52.7032			74.4519	24.242	36.7976	55.0904	72.9867
	48.4654	60.6771	53.7975	52.8744	52.5438			44.5938	40.9861	49.6532	46.9144	38.4978
	71.7908	68.319	68.9798	150.607	77.0833			41.7174	47.2812	48.2802	45.4669	50.1399
	63.524	55.9755	58	58.4478	58.6301			42.6626	33.7026	26.5946	27.3439	44.1986
	59.3532	119.129	54.8852	63.6558	61.5167			26.2402	20.8803	31.3682	42.0586	47.507
	64.4737	151.21	55.8647	73.6808	108.764			26.1099	40.5724	42.7807	29.9744	57.0047
	35.7514	28.0355	48.184	50.1953	51.8962			29.1467	17.9982	23.7191	26.3846	23.6184
	49.0794	77.4456	76.1659	70.3372	84.068			34.2101	75.9498	53.733	48.0015	47.7964
	31.6895	79.9713	65.3826	77.406	64.0763			24.5104	35.5061	22.0783	14.3625	21.0389
D1							D2							D3							D4
	1	2	3	4	5			1	2	3	4	5			1	2	3	4	5			1	2	3	4	5
	-2.6225	-3.6561	-3.074	-3.1032	-3.2148			41.9569	25.9918	12.4527	10.198	10.8557			-0.5745	-1.407	-1.4259	-1.5663	-1.6939			24.735	14.8508	8.5611	7.36	6.9075
Base	-1.9093	-2.788	-2.66	-2.3317	-2.1022			20.5742	16.0814	14.7195	10.2868	9.634			-1.6859	-2.0151	-1.7914	-1.7759	-1.5548			21.4108	15.7854	13.3171	10.2054	9.7285
	-3.4911	-4.8607	-4.7837	-4.4129	-4.1666			20.1158	10.9689	9.3855	7.7582	7.4482			-4.689	-7.9819	-6.4858	-6.1905	-5.6397			28.604	21.2451	7.3395	6.6474	7.465
	-1.406	-1.9485	-1.6601	-1.2816	-1.2427			20.4925	8.4047	5.666	3.2669	2.4876			-0.4359	-1.9722	-1.4438	-1.1907	-1.0356			18.0195	26.7911	8.4884	6.7581	6.4766
	-1.406	-1.9485	-1.6601	-1.2816	-1.2427			20.4925	8.4047	5.666	3.2669	2.4876			-0.4359	-1.9722	-1.4438	-1.1907	-1.0356			18.0195	26.7911	8.4884	6.7581	6.4766
	-1.2891	-1.3096	-0.799	-0.7146	-0.8299			36.4416	10.2418	5.3609	4.3086	5.6369			-2.5336	-2.6512	-2.1764	-2.0076	-1.7258			16.4923	10.7445	4.7561	4.7877	4.1237
	-2.5516	-4.1016	-5.076	-4.685	-4.824			51.5917	17.164	14.7787	14.0113	13.8764			-2.6204	-2.6935	-5.1339	-4.4567	-4.4778			56.6763	21.5359	15.5918	14.2073	16.0178
	-2.0813	-2.5024	-3.0486	-3.233	-2.9205			33.785	13.5931	9.3619	8.9637	9.0373			-1.1232	-3.2836	-3.2027	-3.8123	-3.2453			24.0258	8.6927	7.1999	4.5839	5.1624
	-1.5103	-1.3732	-1.6093	-1.2591	-1.0152			8.1047	2.4388	1.0773	1.7756	0.9639			-1.7574	-4.2043	-4.5632	-4.1587	-3.7182			21.6014	12.5848	6.8695	5.0459	4.4172
	-0.8325	-1.3528	-1.1774	-2.0677	-1.3236			25.1699	11.3478	7.8031	7.5169	6.8576			-1.4478	-1.8609	-2.6344	-2.6085	-2.4559			24.3026	11.8974	8.3709	11.5265	6.9303
	-0.4249	-0.5239	-0.8065	-0.9549	-0.6668			22.0046	12.3685	8.6619	8.051	8.3345			-2.3438	-3.572	-3.9983	-3.7307	-3.926			33.4994	12.6166	9.7117	7.5412	8.7348
	-6.4492	-6.051	-4.7907	-4.5701	-4.305			22.331	11.7388	6.5667	5.0121	5.6867			-3.2298	-4.2664	-3.8413	-3.2861	-2.8242			33.7136	5.5248	4.1898	4.0581	3.6818
	-2.4164	-2.8615	-1.8765	-2.0268	-1.5909			8.4336	3.9684	1.4519	1.6838	0.8996			-3.7422	-4.6965	-4.2266	-3.8453	-3.9384			13.5529	3.8469	2.7099	2.3042	2.3593
	-4.1782	-3.2684	-2.9337	-2.1801	-2.667			19.8038	7.1658	4.9555	4.1948	5.3867			-2.7312	-4.1089	-3.7615	-3.6026	-3.4681			17.0235	5.4382	3.684	2.1536	1.5172
	-2.4359	-4.4616	-4.4718	-4.232	-3.82			26.6006	7.0091	5.0804	4.807	5.5346			-1.9604	-4.2379	-4.8491	-4.7284	-3.9903			26.9544	6.033	4.0908	4.1001	4.4486
	-5.7184	-5.8778	-4.7321	-4.8792	-4.2466			27.7705	11.345	9.5118	7.0831	10.1525			-2.5916	-4.392	-3.5961	-3.2928	-3.17			20.969	10.7899	7.1241	6.2059	5.603
	-2.4953	-3.7918	-4.5268	-5.1061	-5.3869			19.8043	11.8679	5.4901	5.4874	4.7256			-3.83	-7.7219	-9.2616	-9.8751	-9.8426			25.7729	12.2158	4.8013	4.0351	3.4793
	-3.2086	-3.1682	-4.1563	-4.6359	-4.6427			36.3051	14.5787	16.5193	12.8909	11.7217			-0.6689	-2.1085	-2.4311	-2.0222	-1.9077			17.6587	11.674	5.856	4.3955	3.7688
	-4.6799	-6.7262	-5.3934	-4.802	-4.6569			21.1169	17.8943	7.3324	5.9218	5.2707			-1.4245	-2.0974	-1.6702	-1.1385	-0.9837			20.8329	6.9199	4.4718	3.9676	3.853
	1	2	3	4	5			1	2	3	4	5			1	2	3	4	5			1	2	3	4	5
	-2.0837	-3.0917	-2.6338	-2.5589	-2.6013			33.1495	18.1834	11.4053	10.5181	10.127			-0.5952	-1.9558	-1.7788	-1.6335	-1.6898			15.1693	8.627	8.306	5.0214	3.7094
LED	-0.78	-1.7194	-1.0334	-1.1712	-1.0555			5.4442	5.9921	6.0558	6.4143	5.4952			-0.9181	-1.5624	-1.2281	-0.9507	-1.0416			6.3914	6.0818	5.5733	4.6457	5.1956
	-1.9768	-3.8358	-3.7622	-3.554	-3.5441			3.9834	8.1298	5.5058	4.3399	3.7057			-3.6573	-7.1646	-6.0627	-5.1079	-4.9611			10.7691	13.4192	5.4617	4.7233	4.9015
	-1.0573	-1.4858	-1.5197	-1.5254	-1.4523			18.7746	9.5016	5.1122	4.7801	6.4895			-0.3069	-1.7017	-1.5425	-1.3575	-1.0323			17.9943	21.3304	7.6591	6.5804	4.0212
	-1.0573	-1.4858	-1.5197	-1.5254	-1.4523			18.7746	9.5016	5.1122	4.7801	6.4895			-0.3069	-1.7017	-1.5425	-1.3575	-1.0323			17.9943	21.3304	7.6591	6.5804	4.0212
	-0.8188	-1.3671	-0.706	-0.725	-0.5783			24.9092	12.5612	6.9517	6.2755	10.1104			-2.6315	-2.6889	-2.2498	-2.0973	-1.8705			12.9752	14.015	8.2559	5.3481	4.0177
	-1.22025	-2.0724	-2.91245	-2.896	-2.75205			47.4856	13.7513	11.8283	11.1601	12.2237			-2.0942	-3.1556	-5.6386	-5.6129	-4.8942			46.892	22.4546	12.8175	12.6714	14.8858
	-0.6548	-2.126	-2.7711	-2.728	-2.063			25.4673	10.158	9.5336	7.8297	9.8078			-1.0409	-2.8039	-3.5458	-4.4742	-4.4287			16.6091	6.9218	6.2094	5.0765	4.7201
	-1.3477	-1.3923	-1.5427	-1.1932	-0.9947			3.0368	2.8713	1.4945	2.3753	2.5276			-1.2516	-3.4288	-4.0589	-3.5229	-3.1794			13.4063	5.7878	3.8261	2.5047	3.0697
	-0.3286	-1.1931	-1.4738	-1.2673	-1.2049			16.7654	10.6831	8.4001	7.3949	6.3196			-0.8539	-1.5893	-2.4202	-2.6821	-2.4348			23.1696	14.3576	10.245	8.1714	6.6914
	-0.5193	-0.52175	-0.6308	-0.5706	-0.5314			9.6722	7.1406	6.6104	6.5053	5.7815			-0.6462	-2.8019	-3.3695	-2.9158	-2.961			21.963	9.0443	5.6159	5.7423	5.7354
	-4.0122	-4.5946	-4.388	-3.9989	-4.4897			18.6568	13.0349	6.3931	6.6076	6.1964			-4.9338	-4.8297	-4.0037	-3.5034	-3.0061			27.7442	5.4689	4.4201	3.984	4.1539
	-1.3919	-2.6145	-1.3718	-1.4549	-1.5007			7.3588	2.416	0.64	0.4355	1.1829			-2.5758	-4.672	-3.4749	-3.775	-3.5241			9.6745	7.3266	2.6423	1.8321	1.8821
	-3.3735	-3.4296	-3.0115	-3.1367	-3.3356			15.6452	6.0605	4.1854	4.9202	5.0329			-1.8785	-4.3572	-3.9853	-3.5857	-3.3948			16.602	5.3015	3.0482	2.0849	1.2646
	-1.1514	-3.6626	-3.9234	-4.3342	-4.0099			23.8821	8.119	6.6202	5.6978	6.5468			-1.6507	-3.8456	-4.6803	-4.5086	-4.2392			21.1171	7.5625	5.6821	4.7959	4.0861
	-3.0891	-4.0154	-4.1302	-4.1702	-4.4727			10.5299	8.5569	6.1805	8.4725	6.3956			-2.1848	-3.3162	-3.1819	-3.2335	-3.2184			16.922	6.2925	5.7393	6.2487	6.1184
	-1.4996	-2.0669	-3.097	-3.6858	-4.1816			17.5572	7.2695	6.1921	6.477	5.8334			-1.7368	-6.1808	-8.414	-8.1919	-7.9386			20.976	7.7408	2.7287	2.8554	2.4237
	-1.6389	-2.2084	-2.1788	-2.4895	-3.0134			30.8189	11.6268	9.0423	7.7398	11.4215			-0.9435	-2.3464	-2.3854	-2.4303	-2.0897			13.9	4.5749	3.3749	2.622	3.6286
	-3.0079	-4.3842	-4.4718	-3.8739	-3.2968			16.7365	13.1655	5.9596	5.3724	6.2684			-1.3063	-2.3331	-2.0478	-1.748	-1.1664			17.059	4.6162	3.6814	3.7949	4.816
E1							E2
	1	2	3	4	5			1	2	3	4	5
	79.4547	84.5628	85.6799	82.46	80.9164			79.0085	69.9582	91.589	103.139	93.2874
SC	40.8527	61.6714	38.8496	50.2294	50.2093			26.4613	37.2611	41.1413	62.3547	57.0397
	56.624	78.9146	78.6462	80.5366	85.0598			19.8023	74.1168	58.6628	55.9395	49.753
	75.1991	76.2535	91.5427	119.023	116.867			91.6169	113.051	90.2259	146.319	260.874
	75.1991	76.2535	91.5427	119.023	116.867			91.6169	113.051	90.2259	146.319	260.874
	63.5172	104.391	88.3605	101.455	69.6831			68.3537	122.646	129.674	145.651	179.361
	47.8229	50.5266	57.3769	61.8143	57.0491			92.0412	80.1171	80.0361	79.6507	88.0899
	31.4611	84.9584	90.8975	84.3798	70.6386			75.3805	74.7291	101.834	87.349	108.526
	89.2339	101.391	95.8616	94.7661	97.9807			37.4696	117.734	138.726	133.774
	39.4715	88.1949	125.174	61.2903	91.032			66.6089	94.1425	107.651	98.377	92.1547
	122.217	99.5896	78.2145	59.7549	79.6941			43.9554	57.7321	76.3158	80.8011	69.3683
	62.2124	75.9313	91.5941	87.5014	104.29			83.5466	111.041	97.3564	131.833	108.963
	57.6022	91.3682	73.1042	71.7831	94.3303			87.2557	60.881	44.0802	25.8641	131.492
	80.7405	104.932	102.652	143.879	125.069			79.001	84.5753	84.4597	117.293	93.432
	47.268	82.0916	87.7365	102.415	104.971			89.7803	115.835	130.309	118.531	118.289
	54.0204	68.3147	87.2805	85.4689	105.324			37.9176	75.4244	64.9772	119.616	62.9953
	60.097	54.5097	68.4148	72.1843	77.6254			88.6535	61.2535	112.787	118.034	123.443
	51.0784	69.7052	52.4216	53.7005	64.9062			84.8886	79.752	54.7378	60.0408	97.4389
	64.2727	65.1809	82.9124	80.6726	70.7939			79.2564	73.5737	81.2776	90.7224	118.929
	1	2	3	4	5			1	2	3	4	5
TA	103.603	139.005	124.749	104.29	99.758			61.3273	58.0911	97.0202	68.2255	53.701
	54.4576	77.5346	68.5553	53.5334	66.9925			29.8513	38.528	41.8507	45.522	53.406
	77.9974	89.7606	93.4765	82.5119	87.9674			37.6489	63.1637	74.4152	71.0548	65.6597
	70.4061	86.2844	106.836	114.009	99.6813			99.8602	79.6175	90.2302	97.3706	62.0881
	70.4061	86.2844	106.836	114.009	99.6813			99.8602	79.6175	90.2302	97.3706	62.0881
	103.864	101.422	103.373	104.468	108.385			78.6743	130.439	173.586	111.705	97.4295
	79.9191	117.156	109.831	125.943	109.299			82.7365	104.266	82.2067	89.1894	92.9329
	92.6727	85.391	110.713	117.362	136.465			69.1303	79.6277	86.2429	110.746	91.4323
	71.2188	81.5546	88.9485	84.7116	85.5091			62.0622	45.9904	55.6969	49.6383	69.4942
	58.9791	85.4049	91.8691	102.822	99.1408			95.3379	120.678	122.388	70.8923	96.5528
	27.5706	78.4406	84.2733	78.1569	75.4203			65.5624	71.6857	57.8261	76.1457	65.6615
	152.759	113.203	104.228	106.613	106.441			82.2938	98.9882	105.497	98.174	112.823
	68.8312	99.4783	82.215	98.1718	89.4805			71.3832	190.455	97.5054	79.5113	79.7737
	68.7793	106.043	105.95	99.5309	97.8865			97.524	97.4863	82.7416	96.81	83.3509
	84.2022	90.7431	96.5189	95.3515	106.238			78.3438	125.352	138.899	116.97	91.8514
	84.3031	75.5055	88.482	98.1991	101.527			80.7001	58.3184	80.5618	100.69	109.199
	45.3473	80.0425	90.8482	82.9551	80.6555			81.3878	63.3671	56.8325	70.764	69.6606
	141.052	111.283	98.1202	120.181	109.54			78.7147	39.1888	57.6315	59.6519	96.28
	91.7024	111.238	122.608	153.535	118.573			81.8849	66.7091	82.3248	95.6472	124.994
F1													F2
	SC 0.1		TA 0.1		SC 1		TA 1		SC 10		TA 10			SC 0.1		TA 0.1		SC 1		TA 1		SC 10		TA 10
	101.459		80.2948		51.2794		73.3153		64.6952		50.3369			67.9269		76.2948		60.7164		89.7858		64.8974		66.3836
	144.858		135.19		45.7612		108.914		27.144		26.0044			102.612		135.19		65.7025		71.3288		15.3572		42.7829
	108.117		116.313		36.3443		91.4003		16.8547		22.1451			76.115		116.313		65.7294		36.5543		26.2717		13.8851
	66.2938		78.0575		62.7795		136.601		20.0864		35.4498			73.8009		79.0575		67.2674		45.8847		17.4839		24.6503
	116.617		89.4293		93.5839		84.7003		54.9227		34.8671			80.6641		90.4293		85.1557		83.106		26.6746		43.7683
	85.744		93.6697		46.3322		63.6237		45.7955		44.6967			135.518		92.6697		49.7468		75.7032		35.3452		40.1599
	70.9663		73.8379		44.2179		78.3284		21.3861		31.3685			59.1809		75.8379		114.148		76.481		15.9903		17.9443
					30.3209		75.2474		33.0064		101.034							34.9347		53.9558		13.7353		47.185
					54.69				45.3768		54.8323							63.8735		71.8475		25.7155		42.6074
									57.8951		40.5924											39.371		65.0411
									71.9048		83.4427											65.3629		56.1757
									44.5264		52.9619											29.313		74.4519
									79.697		48.4654											36.1609		44.5938
									19.8832		71.7908											31.1507		41.7174
									35.8371		63.524											23.1154		42.6626
									30.4932		59.3532											24.3831		26.2402
									1.30991		64.4737											15.7165		26.1099
									16.6002		35.7514											16.9377		29.1467
									15.5334		49.0794											28.2696		34.2101
									3.48062		31.6895											23.7323		24.5104
G
	SC baseline		SC CCh		TA Baseline		TA CCh
	0.868146		0.995868		3.14189		3.16937
	2.37729		0.873804		3.00529		3.05254
	1.47054		-0.598399		2.42964		0.379424
	2.58067		2.42326		2.9476		2.75088
	3.25662		2.43166		2.7895		2.83929
	2.5648		1.88447		2.72242		2.70236
	1.19881		-1.60036		2.25006		1.10474
	2.63248		0.183927		1.20842		2.35816
	2.23817		0.23092		2.07567		1.72464
	2.7534		2.1018		0.98027		1.71421
	2.31065		2.42604		2.61724		2.21524
	2.2535		1.50814		0.0467532		1.95766
	1.92068		1.02809		2.50337		2.54435
	0.85059		-0.275161		2.63916		2.44144
	0.555613		-2.43504		1.56484		2.14849
	-0.435202		-3.89986		2.41285		2.2966
	1.1017		-1.66295		2.70795		1.9319
	1.48365		0.557651		2.18628		2.64896
	2.21735		1.12238		3.24314		2.65449
	1.94976		0.410809		2.89097		2.88308
H
	SC baseline		SC CCh		TA Baseline		TA CCh
	2.58192		2.48463		2.47668		2.30818
	1.53469		-0.400536		1.70974		0.636668
	2.2322		-1.44289		2.50731		1.35301
	3.03256		2.62136		1.30768		1.7998
	3.03256		2.62136		1.30768		1.7998
	3.29893		2.55881		2.51979		1.56176
	2.84031		2.96888		2.81162		2.66013
	2.78775		2.53423		2.93286		2.61956
	3.22815		0.947873		2.66132		2.86708
	2.66804		2.04373		2.40654		2.29667
	2.29963		1.30798		2.84761		2.80991
	2.70116		2.27237		3.48227		3.35025
	3.05097		3.36479		3.17211		2.58565
	2.90411		2.70893		3.24851		3.29531
	3.15674		2.87012		3.30726		2.9522
	2.62831		1.18843		2.58253		2.55816
	2.60783		2.53211		3.04817		3.24921
	2.46549		2.7076		2.54495		2.97839
	2.27535		2.16175		3.07779		3.00882

## Sheet: Fig S5
Figure S5
A
	Base		GSK5
	0.0416667		0.158333
	0.05		0.35
	0.0583333		0.5
	0.108333		0.655556
	0.2		0.783333
	0.222222		1.73333
	0.316667		1.85833
	0.325		1.86667
	0.366667		2.1
	2.19167		2.66667
C up
	GSK5 WT		GSK5 KO		NCP M3 KO
	91.4776		33.4839		85.4697
	87.7174		46.4508		86.5422
	89.5566		68.3266		89.1482
	88.9548		70.0236		92.1617
	97.182		75.8835		92.8109
	82.3333		77.4969		95.8891
	99.4125		77.9467		104.333
			78.2344		104.636
			82.8411		113.206
			83.9818
			84.8182
			92.3918
			92.914
			101.119
C down
	GSK5 WT		GSK5 KO		NCP M3 KO
	0.805131		0.741435		0.91914
	0.917061		0.814868		0.92775
	0.996872		0.946293		0.977194
	1.02391		0.999141		1.00266
	1.03264		1.03795		1.04634
	1.07228		1.09262		1.12095
	1.24164		1.12557		1.12934
			1.18802		1.15051
			1.18931		1.16312
			1.20491
			1.29677
			1.3182
			1.35123
			1.54363

[truncated: 2 more sheets: Fig S6, Fig S7]
